# Supplementary material for: An Immunohistochemical Study of MAGE Proteins in Hepatocellular Carcinoma
Source: Diagnostics (Basel). 2024 Aug 5;14(15):1692. doi: 10.3390/diagnostics14151692 (PMC11311968; doi:10.3390/diagnostics14151692)
Supplement: Supplementary file 1 [file diagnostics-14-01692-s001.zip]

Archive with 1 entries (1 files):
- diagnostics-3041187-supplementary.pdf
